# Supplementary material for: ﻿Staurantherafloribunda, a new species of Gesneriaceae from Yunnan, China
Source: PhytoKeys. 2023 Sep 7;232:59–66. doi: 10.3897/phytokeys.232.108996 (PMC10502702; doi:10.3897/phytokeys.232.108996)
Supplement: XML Treatment for Stauranthera floribunda [file phytokeys.232.108996-treatment1.xml]

<!DOCTYPE tp:taxon-treatment
  PUBLIC "-//TaxonX//DTD Taxonomic Treatment Publishing DTD v0 20100105//EN" "tax-treatment-NSO.dtd">
<tp:taxon-treatment xmlns:tp="http://www.plazi.org/taxpub"><tp:treatment-meta><kwd-group><label>Taxon classification</label><kwd>
              <named-content content-type="kingdom">Plantae</named-content>
            </kwd><kwd>
              <named-content content-type="order">Lamiales</named-content>
            </kwd><kwd>
              <named-content content-type="family">Gesneriaceae</named-content>
            </kwd></kwd-group><mixed-citation publication-type="journal"><person-group><name><surname>Su</surname><given-names>Fan</given-names></name><name><surname>Qin</surname><given-names>Xiao-Wei</given-names></name><name><surname>Wang</surname><given-names>Yun-Lei</given-names></name><name><surname>Wang</surname><given-names>Ren-Fen</given-names></name><name><surname>Hao</surname><given-names>Chao-Yun</given-names></name><name><surname>Tan</surname><given-names>Ke</given-names></name></person-group><article-title>﻿<italic><tp:taxon-name><tp:taxon-name-part taxon-name-part-type="genus" reg="Stauranthera">Stauranthera</tp:taxon-name-part><tp:taxon-name-part taxon-name-part-type="species" reg="floribunda">floribunda</tp:taxon-name-part></tp:taxon-name></italic>, a new species of <tp:taxon-name><tp:taxon-name-part taxon-name-part-type="family">Gesneriaceae</tp:taxon-name-part></tp:taxon-name> from Yunnan, China</article-title><source>PhytoKeys</source><day>07</day><month>09</month><year>2023</year><volume>232</volume><fpage>59</fpage><lpage>66</lpage><pub-id pub-id-type="doi">10.3897/phytokeys.232.108996</pub-id></mixed-citation></tp:treatment-meta><tp:nomenclature><label>﻿</label><tp:taxon-name>
            <object-id xmlns:xlink="http://www.w3.org/1999/xlink" content-type="arpha" xlink:type="simple">E068B33D-D71B-58FA-9F28-0D8C155B54F7</object-id>
            <tp:taxon-name-part taxon-name-part-type="genus" reg="Stauranthera">Stauranthera</tp:taxon-name-part>
            <tp:taxon-name-part taxon-name-part-type="species" reg="floribunda">floribunda</tp:taxon-name-part>
            <object-id xmlns:xlink="http://www.w3.org/1999/xlink" content-type="ipni" xlink:type="simple">urn:lsid:ipni.org:names:77326354-1</object-id>
          </tp:taxon-name><tp:taxon-authority>F.Su, C.Y.Hao &amp; K.Tan</tp:taxon-authority><tp:taxon-status xmlns:xlink="http://www.w3.org/1999/xlink" xlink:type="simple">sp. nov.</tp:taxon-status><xref ref-type="fig" rid="F1">Figs 1</xref><xref ref-type="fig" rid="F2">, 2</xref></tp:nomenclature><tp:treatment-sec sec-type="diagnosis" id="SECID0E2MAC"><title>Diagnosis.</title><p>The new species resembles <italic><tp:taxon-name><tp:taxon-name-part taxon-name-part-type="genus" reg="Stauranthera">Stauranthera</tp:taxon-name-part><tp:taxon-name-part taxon-name-part-type="species" reg="grandifolia">grandifolia</tp:taxon-name-part></tp:taxon-name></italic> in leaf blade shape and corolla, but can be easily distinguished from the latter in the flower number of cymes 2–4 bushes (vs. cymes 1–2 bushes), calyx colour white to slightly purple (vs. green), and bract 1, bracteole 1 auriculate connate (vs. bracts 2, linear opposite) and ovary 1–loculed (vs. 2–loculed) (Table <xref ref-type="table" rid="T1">1</xref>).</p><table-wrap id="T1" position="float" orientation="portrait"><label>Table 1.</label><caption><p>Morphological comparison of key characteristics in <italic><tp:taxon-name><tp:taxon-name-part taxon-name-part-type="genus" reg="Stauranthera">S.</tp:taxon-name-part><tp:taxon-name-part taxon-name-part-type="species" reg="floribunda">floribunda</tp:taxon-name-part></tp:taxon-name></italic> and <italic><tp:taxon-name><tp:taxon-name-part taxon-name-part-type="genus" reg="Stauranthera">S.</tp:taxon-name-part><tp:taxon-name-part taxon-name-part-type="species" reg="grandifolia">grandifolia</tp:taxon-name-part></tp:taxon-name></italic>.</p></caption><table id="TID0E1SAE" rules="all"><tbody><tr><th rowspan="1" colspan="1">Characters</th><th rowspan="1" colspan="1">
                    <italic>
                      <tp:taxon-name><tp:taxon-name-part taxon-name-part-type="genus" reg="Stauranthera">S.</tp:taxon-name-part><tp:taxon-name-part taxon-name-part-type="species" reg="floribunda">floribunda</tp:taxon-name-part></tp:taxon-name>
                    </italic>
                  </th><th rowspan="1" colspan="1">
                    <italic>
                      <tp:taxon-name><tp:taxon-name-part taxon-name-part-type="genus" reg="Stauranthera">S.</tp:taxon-name-part><tp:taxon-name-part taxon-name-part-type="species" reg="grandifolia">grandifolia</tp:taxon-name-part></tp:taxon-name>
                    </italic>
                  </th></tr><tr><td rowspan="1" colspan="1">Stem</td><td rowspan="1" colspan="1">6–28 cm tall, 5–12 mm in diam., puce, pulverulent</td><td rowspan="1" colspan="1">10–30 cm tall, 3–10 mm in diam., dark brown, pubescent</td></tr><tr><td rowspan="1" colspan="1">Leaf blade</td><td rowspan="1" colspan="1">leaves opposite, usually 3–5 pairs, with a normal leaf and a degenerated leaf at the internode, leaf blade strongly oblique, 14–28 cm long, 6–15 cm wide, adaxial surface glabrous, abaxial surface including leaf veins papillose-puberulent</td><td rowspan="1" colspan="1">leaves opposite, usually 2–5 pairs, with a normal leaf and a degenerated leaf at the internode, leaf blade strongly oblique, 12–27 cm long, 4–9 cm wide, abaxially pubescent or nearly glabrous, except leaf veins</td></tr><tr><td rowspan="1" colspan="1">Leaf vein</td><td rowspan="1" colspan="1">lateral veins 10–13 on the narrow side, 13–20 on the wide side</td><td rowspan="1" colspan="1">lateral veins 8–11 on the narrow side, 12–14 on the wide side</td></tr><tr><td rowspan="1" colspan="1">Petiole</td><td rowspan="1" colspan="1">4–6 cm long</td><td rowspan="1" colspan="1">1–3 cm long</td></tr><tr><td rowspan="1" colspan="1">Degenerated leaves</td><td rowspan="1" colspan="1">4–8 mm long</td><td rowspan="1" colspan="1">3–4 mm long</td></tr><tr><td rowspan="1" colspan="1">Bracts</td><td rowspan="1" colspan="1">bract 1, bracteole 1, auriculate connate</td><td rowspan="1" colspan="1">bracts 2, linear opposite</td></tr><tr><td rowspan="1" colspan="1">Cymes</td><td rowspan="1" colspan="1">2–4 bushes</td><td rowspan="1" colspan="1">1–2 bushes</td></tr><tr><td rowspan="1" colspan="1">Corolla</td><td rowspan="1" colspan="1">corolla purple or bluish-purple, throat yellowish; corolla tube ca. 5 mm long, orifice ca. 4 mm in diam.; no short spur</td><td rowspan="1" colspan="1">corolla blue-white, throat yellowish; corolla tube ca. 2.1 cm long, orifice ca. 10 mm in diam.; short spur at the base of the corolla</td></tr><tr><td rowspan="1" colspan="1">Calyx</td><td rowspan="1" colspan="1">white to slightly, purple</td><td rowspan="1" colspan="1">green</td></tr><tr><td rowspan="1" colspan="1">Stamens</td><td rowspan="1" colspan="1">4, adnate to ca. 5 mm above the corolla base, filaments linear, lilac, smooth, outside two ca. 4 mm long, anthers about 1.2 mm long, sides connected to each other.</td><td rowspan="1" colspan="1">4, adnate to ca. 3 mm above the corolla base, filaments linear white pilose, outside two ca. 3 mm long, anthers about 1 mm, sides connected to each other.</td></tr><tr><td rowspan="1" colspan="1">Pistil</td><td rowspan="1" colspan="1">ca. 9 mm long</td><td rowspan="1" colspan="1">ca. 5 mm long</td></tr><tr><td rowspan="1" colspan="1">Ovary</td><td rowspan="1" colspan="1">subuliform, ca. 5 mm long, ca. 4 mm in diam., 1-located, glandular puberulent about the position from the top to 1/3 of the ovary, the rest of ovary glabrous</td><td rowspan="1" colspan="1">ovoid. ca. 2 mm long, 2-loculed, glandular puberulent, covering the entire upper portion of the ovary</td></tr><tr><td rowspan="1" colspan="1">Style</td><td rowspan="1" colspan="1">linear, sparsely glandular-puberulent from the bottom to 2/3 of the style, the rest of style glabrous; stigma 1, covered by densely brownish puberulent hairs.</td><td rowspan="1" colspan="1">style sparsely white pilose, short; stigma large-capitate or bilamellate</td></tr></tbody></table></table-wrap></tp:treatment-sec><tp:treatment-sec sec-type="material" id="SECID0EYDAE"><title>Type.</title><p>China. Yunnan Province: Jinping Miao, Yao and Dai Autonomous County, Jinshuihe Town, Nawo, Rubber Forest, <named-content xmlns:xlink="http://www.w3.org/1999/xlink" content-type="dwc:verbatimCoordinates" xlink:type="simple"><named-content content-type="geo-json" specific-use="{&#34;type&#34;:&#34;Point&#34;,&#34;coordinates&#34;:[103.119136,22.628417]}" id="NCID0EBEAE" xlink:type="simple">22°37′42.30″N, 103°07′08.89″E</named-content></named-content>, 316 m alt., 1 June 2023, <italic>Fan Su 2023061</italic> (Holotype: IBK! IBK00451428; Isotypes: NPH! NPH 001940, NPH 001941, NPH 001942).</p></tp:treatment-sec><tp:treatment-sec sec-type="description" id="SECID0EIEAE"><title>Description.</title><p>Perennial Herbs, terrestrial, not rhizomatous, up to 35 cm high. <bold><italic>Stem</italic></bold> 6–28 cm tall, 5–12 mm in diam., puce, pulverulent. <bold><italic>Leaves</italic></bold> opposite, usually three pairs, occasionally five pairs, with a normal leaf and a degenerated leaf at the internode, leaf blade strongly oblique, oblong to elliptic obovate, 14–28 cm long, 6–15 cm wide at the middle, apex acuminate, base cuneate on narrow side, broadly cuneate to rounded on wider side, margin nearly entire, adaxially glabrous, abaxially including leaf veins papillose-puberulent, lateral veins 10–13 on the narrow side; 13–20 on the wider side; petiole 4–6 cm long, ca. 4 mm in diam., puberulous; degenerated leaves, sessile, adaxially green, abaxially greenish, pubescent, cordate to auricular-cordate to auricular-renifor, 2–4 mm long, 8–12 mm wide, margin entire, apex retuse or emarginate, leaf vein 3 pairs. <bold><italic>Inflorescence</italic></bold> dichotomous cyme, emerging from the axils of the large leaves, 3–9 cymes per plant, dense flowers, 10–20, rare 5 flowers per cyme, peduncles, pedicels, bracts, calyx densely white pubescent, sticky, peduncle up to 18 cm high; pedicels 1.5–2 cm long; bract 1, bracteole 1, green, auriculate connated; calyx broadly campanulate, ca. 2 cm in diam., white to slightly purple, 5-lobed, lobes deltoid, margin entire, longitudinally wrinkled between lobes. <bold><italic>Corolla</italic></bold> slightly obliquely campanulate, purple or bluish-purple, throat yellowish; corolla tube ca. 5 mm long, orifice ca. 4 mm in diam., upper lip ca. 8 mm long, 2-lobed, lobes suborbicular, ca. 4 mm in diam., lower lip slightly smaller than the upper lip. <bold><italic>Stamens</italic></bold> 4, adnate to ca. 5 mm above the corolla base, glabrous, filaments linear, lilac, smooth, inside two ca. 5 mm long, ca. 0.5 mm in diam., outside two ca. 4 mm long, ca. 0.3 mm in diam.; anthers triangular to cordate, ca. 1.2 mm long, sides connected to each other, dorsal septum slightly raised. <bold><italic>Pistil</italic></bold> ca. 9 mm; <bold><italic>Ovary</italic></bold> yellowish, subuliform, ca. 5 mm long, ca. 4 mm in diam., 1-located glandular puberulent about the position from the top to 1/3 of the ovary, the rest of ovary glabrous; <bold><italic>Style</italic></bold> ca. 3 mm long, linear, sparsely glandular-puberulent from the bottom to 2/3 of the style, the rest of style glabrous; stigma 1, covered densely brownish puberulent hairs. <bold><italic>Capsule</italic></bold> globose to oblatoid, glabrous, brownish-purple when young, brownish-black when mature.</p><fig id="F1" position="float" orientation="portrait"><object-id xmlns:xlink="http://www.w3.org/1999/xlink" content-type="doi" xlink:type="simple">10.3897/phytokeys.232.108996.figure1</object-id><object-id xmlns:xlink="http://www.w3.org/1999/xlink" content-type="arpha" xlink:type="simple">3AD1D81B-28A2-553C-A36A-91BFB4BECA70</object-id><label>Figure 1.</label><caption><p><italic><tp:taxon-name><tp:taxon-name-part taxon-name-part-type="genus" reg="Stauranthera">Stauranthera</tp:taxon-name-part><tp:taxon-name-part taxon-name-part-type="species" reg="floribunda">floribunda</tp:taxon-name-part></tp:taxon-name></italic> F.Su, C.Y.Hao &amp; K.Tan, sp. nov. <bold>A</bold> habit <bold>B</bold> cymes <bold>C, D</bold> adaxial and abaxial views of the whole plant <bold>E</bold> degenerated leaves <bold>F</bold> front view of flower <bold>G</bold> back view of flower <bold>H</bold> detail of abaxial leaf blade <bold>I</bold> detail of stamens <bold>J</bold> detail of pistil <bold>K</bold> ovary and its cross-section view. Photographs by Fan Su.</p></caption><graphic xmlns:xlink="http://www.w3.org/1999/xlink" xlink:href="phytokeys-232-059_article-108996__-g001.jpg" position="float" orientation="portrait" xlink:type="simple" id="oo_902768.jpg"><uri content-type="original_file" xlink:type="simple">https://binary.pensoft.net/fig/902768</uri></graphic></fig></tp:treatment-sec><tp:treatment-sec sec-type="phenology" id="SECID0EVGAE"><title>Phenology.</title><p>Flowering in May and fruiting from June to July.</p></tp:treatment-sec><tp:treatment-sec sec-type="etymology" id="SECID0E1GAE"><title>Etymology.</title><p>The specific epithet <italic><tp:taxon-name><tp:taxon-name-part taxon-name-part-type="genus" reg="Stauranthera"/><tp:taxon-name-part taxon-name-part-type="species" reg="floribunda">floribunda</tp:taxon-name-part></tp:taxon-name></italic>, which means “many-flowered”, refers the large numbers of the flowers per cyme and the whole plant of the new species. It is noticeably different from the flower numbers of all other known <italic><tp:taxon-name><tp:taxon-name-part taxon-name-part-type="genus" reg="Stauranthera">Stauranthera</tp:taxon-name-part></tp:taxon-name></italic> species.</p><fig id="F2" position="float" orientation="portrait"><object-id xmlns:xlink="http://www.w3.org/1999/xlink" content-type="doi" xlink:type="simple">10.3897/phytokeys.232.108996.figure2</object-id><object-id xmlns:xlink="http://www.w3.org/1999/xlink" content-type="arpha" xlink:type="simple">C96E111E-FDBE-5F1F-A96D-37317699B95A</object-id><label>Figure 2.</label><caption><p>Line drawing of <italic><tp:taxon-name><tp:taxon-name-part taxon-name-part-type="genus" reg="Stauranthera">Stauranthera</tp:taxon-name-part><tp:taxon-name-part taxon-name-part-type="species" reg="floribunda">floribunda</tp:taxon-name-part></tp:taxon-name></italic> F.Su, C.Y.Hao &amp; K.Tan <bold>A</bold> adaxial view of the whole plant <bold>B</bold> front view of flower <bold>C</bold> back view of flower <bold>D</bold> detail of degenerated leaves <bold>E</bold> pistil <bold>F</bold> hair of abaxial leaf blade <bold>G</bold> frontal view of stamens <bold>H</bold> dorsal side of stamen. Drawn by Di Hu.</p></caption><graphic xmlns:xlink="http://www.w3.org/1999/xlink" xlink:href="phytokeys-232-059_article-108996__-g002.jpg" position="float" orientation="portrait" xlink:type="simple" id="oo_902769.jpg"><uri content-type="original_file" xlink:type="simple">https://binary.pensoft.net/fig/902769</uri></graphic></fig></tp:treatment-sec><tp:treatment-sec sec-type="Vernacular name" id="SECID0EZIAE"><title>Vernacular name.</title><p>Chinese: 多花十字苣苔 (duō huā shí zì jù taí). The name ‘duó huá’ means it has more flowers than other species in this genus and ‘shí zì jù taí’ is the Chinese name of <italic><tp:taxon-name><tp:taxon-name-part taxon-name-part-type="genus" reg="Stauranthera">Stauranthera</tp:taxon-name-part></tp:taxon-name></italic>.</p></tp:treatment-sec><tp:treatment-sec sec-type="habitat" id="SECID0EGJAE"><title>Habitat and distribution.</title><p>Up to date, <italic><tp:taxon-name><tp:taxon-name-part taxon-name-part-type="genus" reg="Stauranthera">Stauranthera</tp:taxon-name-part><tp:taxon-name-part taxon-name-part-type="species" reg="floribunda">floribunda</tp:taxon-name-part></tp:taxon-name></italic> is only known in Nawo of Jinshuihe Town, Jinping County, at an elevation ca. 316 m, near Vietnam, south of Yunnan Province, China. The main companion species were <italic><tp:taxon-name><tp:taxon-name-part taxon-name-part-type="genus" reg="Alocasia">Alocasia</tp:taxon-name-part><tp:taxon-name-part taxon-name-part-type="species" reg="odora">odora</tp:taxon-name-part></tp:taxon-name></italic> (G.Lodd.) Spach, <italic><tp:taxon-name><tp:taxon-name-part taxon-name-part-type="genus" reg="Pellionia">Pellionia</tp:taxon-name-part><tp:taxon-name-part taxon-name-part-type="species" reg="radicans">radicans</tp:taxon-name-part></tp:taxon-name></italic> (Siebold &amp; Zucc.) Wedd., <italic><tp:taxon-name><tp:taxon-name-part taxon-name-part-type="genus" reg="Thunbergia">Thunbergia</tp:taxon-name-part><tp:taxon-name-part taxon-name-part-type="species" reg="grandiflora">grandiflora</tp:taxon-name-part></tp:taxon-name></italic> (Roxb. ex Rottler) Roxb. and <italic><tp:taxon-name><tp:taxon-name-part taxon-name-part-type="genus" reg="Oplismenus">Oplismenus</tp:taxon-name-part><tp:taxon-name-part taxon-name-part-type="species" reg="compositus">compositus</tp:taxon-name-part></tp:taxon-name></italic> (L.) P.Beauv.</p></tp:treatment-sec><tp:treatment-sec sec-type="Preliminary conservation status" id="SECID0EDLAE"><title>Preliminary conservation status.</title><p>Since the only known population of <italic><tp:taxon-name><tp:taxon-name-part taxon-name-part-type="genus" reg="Stauranthera">Stauranthera</tp:taxon-name-part><tp:taxon-name-part taxon-name-part-type="species" reg="floribunda">floribunda</tp:taxon-name-part></tp:taxon-name></italic> is in the Rubber Forest of Jinshuihe Town, Jinping County, south Yunnan Province, we have not discovered the wild population expected from the above-mentioned location and information known about the population status and natural distribution range of the new species is very limited. Currently, less than 150 individuals have been found in the Rubber Forest. The new species of population, which grows close to a country road, is potentially threatened by human activities. Although no such habitat destruction is currently occurring, this population will likely be threatened in the foreseeable future under the influences of artificial factors, such as rubber cutting. Considering the known population is surrounded by rubber forests, it might survive under strong man-made intervention. Therefore, we suggest that the new species <italic><tp:taxon-name><tp:taxon-name-part taxon-name-part-type="genus" reg="Stauranthera">S.</tp:taxon-name-part><tp:taxon-name-part taxon-name-part-type="species" reg="floribunda">floribunda</tp:taxon-name-part></tp:taxon-name></italic> should be considered ‘<bold>Critically Endangered</bold>’ [<bold>CR, B2a,b (iii,iv,v)</bold>], facing a relatively high risk of extinction in the wild) according to current IUCN Red List Categories and Criteria (<xref ref-type="bibr" rid="B3">IUCN 2022</xref>).</p></tp:treatment-sec><ref-list><ref id="B3"><mixed-citation xmlns:xlink="http://www.w3.org/1999/xlink" xlink:type="simple">IUCN (<year>2022</year>) Guidelines for using the IUCN Red List Categories and Criteria. Version 15. Prepared by the Standards and Petitions Committee. <ext-link xlink:href="https://www.iucnredlist.org/documents/RedListGuidelines.pdf" ext-link-type="uri" xlink:type="simple">https://www.iucnredlist.org/documents/RedListGuidelines.pdf</ext-link></mixed-citation></ref></ref-list></tp:taxon-treatment>
